# Supplementary material for: ﻿Two new pestalotioid fungi from tropical fruits in Iran
Source: MycoKeys. 2025 Mar 20;115:221–40. doi: 10.3897/mycokeys.115.136469 (PMC11950828; doi:10.3897/mycokeys.115.136469)
Supplement: XML Treatment for Neopestalotiopsis guava [file mycokeys.115.136469-treatment1.xml]

<!DOCTYPE tp:taxon-treatment
  PUBLIC "-//TaxonX//DTD Taxonomic Treatment Publishing DTD v0 20100105//EN" "tax-treatment-NSO.dtd">
<tp:taxon-treatment xmlns:tp="http://www.plazi.org/taxpub"><tp:treatment-meta><kwd-group><label>Taxon classification</label><kwd>
                <named-content content-type="kingdom">Fungi</named-content>
              </kwd><kwd>
                <named-content content-type="order">Amphisphaeriales</named-content>
              </kwd><kwd>
                <named-content content-type="family">Neopestalotiopsis</named-content>
              </kwd></kwd-group><mixed-citation publication-type="journal"><person-group><name><surname>Amirmijani</surname><given-names>Amirreza</given-names></name><name><surname>Pordel</surname><given-names>Adel</given-names></name><name><surname>Dehghani</surname><given-names>Kowsar</given-names></name><name><surname>Pourmoghaddam</surname><given-names>Mohammad Javad</given-names></name><name><surname>Masigol</surname><given-names>Hossein</given-names></name><name><surname>Grossart</surname><given-names>Hans-Peter</given-names></name></person-group><article-title>﻿Two new pestalotioid fungi from tropical fruits in Iran</article-title><source>MycoKeys</source><day>20</day><month>03</month><year>2025</year><volume>115</volume><fpage>221</fpage><lpage>240</lpage><pub-id pub-id-type="doi">10.3897/mycokeys.115.136469</pub-id></mixed-citation></tp:treatment-meta><tp:nomenclature><label>﻿</label><tp:taxon-name>
              <object-id xmlns:xlink="http://www.w3.org/1999/xlink" content-type="arpha" xlink:type="simple">374DBF70-4A51-5044-8ADF-E1B3343A670E</object-id>
              <tp:taxon-name-part taxon-name-part-type="genus" reg="Neopestalotiopsis">Neopestalotiopsis</tp:taxon-name-part>
              <tp:taxon-name-part taxon-name-part-type="species" reg="guava">guava</tp:taxon-name-part>
              <object-id xmlns:xlink="http://www.w3.org/1999/xlink" content-type="mycobank" xlink:type="simple">85286</object-id>
            </tp:taxon-name><tp:taxon-authority>A.R. Amirmijani, A. Pordel, &amp; K. Dehghani</tp:taxon-authority><tp:taxon-status xmlns:xlink="http://www.w3.org/1999/xlink" xlink:type="simple">sp. nov.</tp:taxon-status><xref ref-type="fig" rid="F3">Fig. 3</xref></tp:nomenclature><tp:treatment-sec sec-type="Holotype" id="SECID0EXVDI"><title>Holotype.</title><p>Iran • Sistan and Baluchestan Province, Zar Abad region, from the infected leaves of <italic><tp:taxon-name><tp:taxon-name-part taxon-name-part-type="genus" reg="Psidium">Psidium</tp:taxon-name-part><tp:taxon-name-part taxon-name-part-type="species" reg="guava">guava</tp:taxon-name-part></tp:taxon-name></italic>, 5 November 2021, leg. A. Pordel and A.R. Amirmijani (holotype: CUJ0100; ex-type culture: UJFCC2084).</p></tp:treatment-sec><tp:treatment-sec sec-type="etymology" id="SECID0EIWDI"><title>Etymology.</title><p>Named after the host plant, <italic><tp:taxon-name><tp:taxon-name-part taxon-name-part-type="genus" reg="Psidium">Psidium</tp:taxon-name-part><tp:taxon-name-part taxon-name-part-type="species" reg="guava">guava</tp:taxon-name-part></tp:taxon-name></italic>.</p></tp:treatment-sec><tp:treatment-sec sec-type="description" id="SECID0EZWDI"><title>Description.</title><p>Conidiomata, solitary, black, and (300–)500–300(–700) m diam., and glistening conidial masses (Fig. <xref ref-type="fig" rid="F3">3E</xref>). Conidiogenous cells 6–10 × 2.5–4 µm, discrete, cylindrical, hyaline, smooth, thin-walled, simple, holoblastic-annelidic, percurrently, with collarette present. Conidia 18–30 × 5–7 µm, fusoid, four-septate, smooth, and slightly constricted at the septa; the basal cell thin walled, hyaline, 5–8 µm long; three median cells cylindrical, 15–18 µm long, smooth-walled, with septa darker than the rest of cell; the second cell from the base pale brown and 4–5 µm long; the third cell medium brown and 5 µm long; the fourth cell medium brown and 5 µm long; with septum between the third and fourth cell more distinct, broader, and darker brown than the other septa; the apical cell conic with a subacute apex, thin-walled, smooth, hyaline, 4–6 µm long, and with 2–3(–4) apical appendages (mostly 2) arising from the apical adage; apical appendages unbranched and straight, 11–24 µm long and up to 1 µm wide (n = 100); basal appendage single, filiform, unbranched, centric, 3–5 µm long, and up to 0.5 µm wide (n = 80).</p><fig id="F3" position="float" orientation="portrait"><object-id xmlns:xlink="http://www.w3.org/1999/xlink" content-type="doi" xlink:type="simple">10.3897/mycokeys.115.136469.figure3</object-id><object-id xmlns:xlink="http://www.w3.org/1999/xlink" content-type="arpha" xlink:type="simple">CB67FE46-11FF-5042-9595-311030EF37CE</object-id><label>Figure 3.</label><caption><p><italic><tp:taxon-name><tp:taxon-name-part taxon-name-part-type="genus" reg="Neopestalotiopsis">Neopestalotiopsis</tp:taxon-name-part><tp:taxon-name-part taxon-name-part-type="species" reg="guava">guava</tp:taxon-name-part></tp:taxon-name></italic> (Holotype UJFCC2084) <bold>A, B</bold> surface and reverse of colony after 7 days on PDA <bold>C</bold> colonies on PNA after 7 days <bold>D</bold> colonies on CLA after 7 days <bold>E</bold> conidiomata with black sporulation on PNA <bold>F</bold> conidiomata with black sporulation on CLA <bold>G, H</bold> conidiogenous cells <bold>I, J</bold> conidia with apical and basal appendage. Scale bars: 2 mm (<bold>E, F</bold>); 20 µm (<bold>G, H</bold>); 10 µm (<bold>I, J</bold>).</p></caption><graphic xmlns:xlink="http://www.w3.org/1999/xlink" xlink:href="mycokeys-115-221-g003.jpg" position="float" orientation="portrait" xlink:type="simple" id="oo_1286261.jpg"><uri content-type="original_file" xlink:type="simple">https://binary.pensoft.net/fig/1286261</uri></graphic></fig></tp:treatment-sec><tp:treatment-sec sec-type="description" id="SECID0EPYDI"><title>Culture characteristics.</title><p>Colony on PDA attaining 70 mm diameter after 7 d at 25 °C, surface white and reverse pale cream (Fig. <xref ref-type="fig" rid="F3">3A, B</xref>), with fluffy white aerial mycelium, conidiomata scattered.</p></tp:treatment-sec><tp:treatment-sec sec-type="material" id="SECID0EZYDI"><title>Other specimens examined.</title><p>Iran • Sistan and Baluchestan Province, Zar Abad region, from the infected leaves of <italic><tp:taxon-name><tp:taxon-name-part taxon-name-part-type="genus" reg="Psidium">Psidium</tp:taxon-name-part><tp:taxon-name-part taxon-name-part-type="species" reg="guava">guava</tp:taxon-name-part></tp:taxon-name></italic>, 5 November 2021, leg. A. Pordel and A.R. Amirmijani (cultures UJFCC2084 and UJFCC2086).</p></tp:treatment-sec><tp:treatment-sec sec-type="notes" id="SECID0EKZDI"><title>Notes.</title><p><italic><tp:taxon-name><tp:taxon-name-part taxon-name-part-type="genus" reg="Neopestalotiopsis">Neopestalotiopsis</tp:taxon-name-part><tp:taxon-name-part taxon-name-part-type="species" reg="guava">guava</tp:taxon-name-part></tp:taxon-name></italic> is phylogenetically closely related to a large clade containing <italic><tp:taxon-name><tp:taxon-name-part taxon-name-part-type="genus" reg="Neopestalotiopsis">N.</tp:taxon-name-part><tp:taxon-name-part taxon-name-part-type="species" reg="celtidis">celtidis</tp:taxon-name-part></tp:taxon-name></italic>, <italic><tp:taxon-name><tp:taxon-name-part taxon-name-part-type="genus" reg="Neopestalotiopsis">N.</tp:taxon-name-part><tp:taxon-name-part taxon-name-part-type="species" reg="ellipsospora">ellipsospora</tp:taxon-name-part></tp:taxon-name></italic>, <italic><tp:taxon-name><tp:taxon-name-part taxon-name-part-type="genus" reg="Neopestalotiopsis">N.</tp:taxon-name-part><tp:taxon-name-part taxon-name-part-type="species" reg="eucalyptorum">eucalyptorum</tp:taxon-name-part></tp:taxon-name></italic>, <italic><tp:taxon-name><tp:taxon-name-part taxon-name-part-type="genus" reg="Neopestalotiopsis">N.</tp:taxon-name-part><tp:taxon-name-part taxon-name-part-type="species" reg="foedans">foedans</tp:taxon-name-part></tp:taxon-name></italic>, <italic><tp:taxon-name><tp:taxon-name-part taxon-name-part-type="genus" reg="Neopestalotiopsis">N.</tp:taxon-name-part><tp:taxon-name-part taxon-name-part-type="species" reg="hispanica">hispanica</tp:taxon-name-part></tp:taxon-name></italic>, <italic><tp:taxon-name><tp:taxon-name-part taxon-name-part-type="genus" reg="Neopestalotiopsis">N.</tp:taxon-name-part><tp:taxon-name-part taxon-name-part-type="species" reg="javaensis">javaensis</tp:taxon-name-part></tp:taxon-name></italic>, <italic><tp:taxon-name><tp:taxon-name-part taxon-name-part-type="genus" reg="Neopestalotiopsis">N.</tp:taxon-name-part><tp:taxon-name-part taxon-name-part-type="species" reg="maddoxii">maddoxii</tp:taxon-name-part></tp:taxon-name></italic>, <italic><tp:taxon-name><tp:taxon-name-part taxon-name-part-type="genus" reg="Neopestalotiopsis">N.</tp:taxon-name-part><tp:taxon-name-part taxon-name-part-type="species" reg="megabetaspora">megabetaspora</tp:taxon-name-part></tp:taxon-name></italic>, <italic><tp:taxon-name><tp:taxon-name-part taxon-name-part-type="genus" reg="Neopestalotiopsis">N.</tp:taxon-name-part><tp:taxon-name-part taxon-name-part-type="species" reg="mesopotamica">mesopotamica</tp:taxon-name-part></tp:taxon-name></italic>, <italic><tp:taxon-name><tp:taxon-name-part taxon-name-part-type="genus" reg="Neopestalotiopsis">N.</tp:taxon-name-part><tp:taxon-name-part taxon-name-part-type="species" reg="perukae">perukae</tp:taxon-name-part></tp:taxon-name></italic>, <italic><tp:taxon-name><tp:taxon-name-part taxon-name-part-type="genus" reg="Neopestalotiopsis">N.</tp:taxon-name-part><tp:taxon-name-part taxon-name-part-type="species" reg="rosae">rosae</tp:taxon-name-part></tp:taxon-name></italic>, <italic><tp:taxon-name><tp:taxon-name-part taxon-name-part-type="genus" reg="Neopestalotiopsis">N.</tp:taxon-name-part><tp:taxon-name-part taxon-name-part-type="species" reg="scalabiensis">scalabiensis</tp:taxon-name-part></tp:taxon-name></italic>, <italic><tp:taxon-name><tp:taxon-name-part taxon-name-part-type="genus" reg="Neopestalotiopsis">N.</tp:taxon-name-part><tp:taxon-name-part taxon-name-part-type="species" reg="subepidermalis">subepidermalis</tp:taxon-name-part></tp:taxon-name></italic>, <italic><tp:taxon-name><tp:taxon-name-part taxon-name-part-type="genus" reg="Neopestalotiopsis">N.</tp:taxon-name-part><tp:taxon-name-part taxon-name-part-type="species" reg="suphanburiensis">suphanburiensis</tp:taxon-name-part></tp:taxon-name></italic> and <italic><tp:taxon-name><tp:taxon-name-part taxon-name-part-type="genus" reg="Neopestalotiopsis">N.</tp:taxon-name-part><tp:taxon-name-part taxon-name-part-type="species" reg="vaccinii">vaccinii</tp:taxon-name-part></tp:taxon-name></italic>. However, distinct morphological differences distinguish it from all these species (Table <xref ref-type="table" rid="T3">3</xref>).</p><table-wrap id="T3" position="float" orientation="portrait"><label>Table 3</label><caption><p>Morphological comparison of <italic><tp:taxon-name><tp:taxon-name-part taxon-name-part-type="genus" reg="Neopestalotiopsis">Neopestalotiopsis</tp:taxon-name-part></tp:taxon-name></italic> species related to this study.</p></caption><table id="TID0EWXEK" rules="all"><tbody><tr><th rowspan="2" colspan="1">Species</th><th rowspan="2" colspan="1">Conidial size (µm)</th><th rowspan="1" colspan="2">Apical appendages</th><th rowspan="1" colspan="1">Basal appendage</th><th rowspan="2" colspan="1">References</th></tr><tr><th rowspan="1" colspan="1">Number</th><th rowspan="1" colspan="1">Length (µm)</th><th rowspan="1" colspan="1">Length (µm)</th></tr><tr><td rowspan="1" colspan="1">
                      <italic>
                        <tp:taxon-name><tp:taxon-name-part taxon-name-part-type="genus" reg="Neopestalotiopsis">N.</tp:taxon-name-part><tp:taxon-name-part taxon-name-part-type="species" reg="celtidis">celtidis</tp:taxon-name-part></tp:taxon-name>
                      </italic>
                    </td><td rowspan="1" colspan="1">17.5–23.5 × 6–8</td><td rowspan="1" colspan="1">2–3(–4)</td><td rowspan="1" colspan="1">(7.5–)11.5–21(–25)</td><td rowspan="1" colspan="1">2–6</td><td rowspan="1" colspan="1">
                      <xref ref-type="bibr" rid="B52">Razaghi et al. (2024)</xref>
                    </td></tr><tr><td rowspan="1" colspan="1">
                      <italic>
                        <tp:taxon-name><tp:taxon-name-part taxon-name-part-type="genus" reg="Neopestalotiopsis">N.</tp:taxon-name-part><tp:taxon-name-part taxon-name-part-type="species" reg="ellipsospora">ellipsospora</tp:taxon-name-part></tp:taxon-name>
                      </italic>
                    </td><td rowspan="1" colspan="1">19–25 × 5–6.5</td><td rowspan="1" colspan="1">1–3</td><td rowspan="1" colspan="1">5–12</td><td rowspan="1" colspan="1">3–4</td><td rowspan="1" colspan="1">
                      <xref ref-type="bibr" rid="B38">Maharachchikumbura et al. (2012)</xref>
                    </td></tr><tr><td rowspan="1" colspan="1">
                      <italic>
                        <tp:taxon-name><tp:taxon-name-part taxon-name-part-type="genus" reg="Neopestalotiopsis">N.</tp:taxon-name-part><tp:taxon-name-part taxon-name-part-type="species" reg="eucalyptorum">eucalyptorum</tp:taxon-name-part></tp:taxon-name>
                      </italic>
                    </td><td rowspan="1" colspan="1">(22.6)27.5–29.2(33.2) × (6.4)7.6–8.1(9.5)</td><td rowspan="1" colspan="1">3–4</td><td rowspan="1" colspan="1">(12.7)16.2–18.8(27.7)</td><td rowspan="1" colspan="1">(3.4)5.4–6.2(8.1)</td><td rowspan="1" colspan="1">
                      <xref ref-type="bibr" rid="B15">Diogo et al. (2021)</xref>
                    </td></tr><tr><td rowspan="1" colspan="1">
                      <italic>
                        <tp:taxon-name><tp:taxon-name-part taxon-name-part-type="genus" reg="Neopestalotiopsis">N.</tp:taxon-name-part><tp:taxon-name-part taxon-name-part-type="species" reg="foedans">foedans</tp:taxon-name-part></tp:taxon-name>
                      </italic>
                    </td><td rowspan="1" colspan="1">19–24 × 5.7–6.9</td><td rowspan="1" colspan="1">2–3</td><td rowspan="1" colspan="1">6–18</td><td rowspan="1" colspan="1">3–6</td><td rowspan="1" colspan="1">
                      <xref ref-type="bibr" rid="B38">Maharachchikumbura et al. (2012)</xref>
                    </td></tr><tr><td rowspan="1" colspan="1">
                      <bold>
                        <italic>
                          <tp:taxon-name><tp:taxon-name-part taxon-name-part-type="genus" reg="Neopestalotiopsis">N.</tp:taxon-name-part><tp:taxon-name-part taxon-name-part-type="species" reg="guava">guava</tp:taxon-name-part></tp:taxon-name>
                        </italic>
                      </bold>
                    </td><td rowspan="1" colspan="1">
                      <bold>18–30 × 5–7</bold>
                    </td><td rowspan="1" colspan="1">
                      <bold>2–3(–4)</bold>
                    </td><td rowspan="1" colspan="1">
                      <bold>11–24 × 1–1.2</bold>
                    </td><td rowspan="1" colspan="1">
                      <bold>3–5 × 0.4–0.5</bold>
                    </td><td rowspan="1" colspan="1">
                      <bold>This study</bold>
                    </td></tr><tr><td rowspan="1" colspan="1">
                      <italic>
                        <tp:taxon-name><tp:taxon-name-part taxon-name-part-type="genus" reg="Neopestalotiopsis">N.</tp:taxon-name-part><tp:taxon-name-part taxon-name-part-type="species" reg="hispanica">hispanica</tp:taxon-name-part></tp:taxon-name>
                      </italic>
                    </td><td rowspan="1" colspan="1">(21.4) 22.9–24.1 (29.4) × (7.2)8.2–8.7(9.8)</td><td rowspan="1" colspan="1">2–3</td><td rowspan="1" colspan="1">(13)18.2–20.3(24.6)</td><td rowspan="1" colspan="1">(3.1)5.2–6.1(8.8)</td><td rowspan="1" colspan="1">
                      <xref ref-type="bibr" rid="B15">Diogo et al. (2021)</xref>
                    </td></tr><tr><td rowspan="1" colspan="1">
                      <italic>
                        <tp:taxon-name><tp:taxon-name-part taxon-name-part-type="genus" reg="Neopestalotiopsis">N.</tp:taxon-name-part><tp:taxon-name-part taxon-name-part-type="species" reg="javaensis">javaensis</tp:taxon-name-part></tp:taxon-name>
                      </italic>
                    </td><td rowspan="1" colspan="1">(24–)25–30(–31) × (6.5–)7–8.5(–9)</td><td rowspan="1" colspan="1">1–3</td><td rowspan="1" colspan="1">2–10(–18)</td><td rowspan="1" colspan="1">2–4</td><td rowspan="1" colspan="1">
                      <xref ref-type="bibr" rid="B41">Maharachchikumbura et al. (2014b)</xref>
                    </td></tr><tr><td rowspan="1" colspan="1">
                      <italic>
                        <tp:taxon-name><tp:taxon-name-part taxon-name-part-type="genus" reg="Neopestalotiopsis">N.</tp:taxon-name-part><tp:taxon-name-part taxon-name-part-type="species" reg="maddoxii">maddoxii</tp:taxon-name-part></tp:taxon-name>
                      </italic>
                    </td><td rowspan="1" colspan="1">25–30 × 7–11</td><td rowspan="1" colspan="1">3</td><td rowspan="1" colspan="1">15–27</td><td rowspan="1" colspan="1">N/A</td><td rowspan="1" colspan="1">
                      <xref ref-type="bibr" rid="B50">Prasannath et al. (2021)</xref>
                    </td></tr><tr><td rowspan="1" colspan="1">
                      <italic>
                        <tp:taxon-name><tp:taxon-name-part taxon-name-part-type="genus" reg="Neopestalotiopsis">N.</tp:taxon-name-part><tp:taxon-name-part taxon-name-part-type="species" reg="megabetaspora">megabetaspora</tp:taxon-name-part></tp:taxon-name>
                      </italic>
                    </td><td rowspan="1" colspan="1">(19–)22–28 × 5.5–9</td><td rowspan="1" colspan="1">2–4</td><td rowspan="1" colspan="1">20–37</td><td rowspan="1" colspan="1">(2.5–)4.5–13</td><td rowspan="1" colspan="1">
                      <xref ref-type="bibr" rid="B52">Razaghi et al. (2024)</xref>
                    </td></tr><tr><td rowspan="1" colspan="1">
                      <italic>
                        <tp:taxon-name><tp:taxon-name-part taxon-name-part-type="genus" reg="Neopestalotiopsis">N.</tp:taxon-name-part><tp:taxon-name-part taxon-name-part-type="species" reg="mesopotamica">mesopotamica</tp:taxon-name-part></tp:taxon-name>
                      </italic>
                    </td><td rowspan="1" colspan="1">(25–)26–32(–34) × (7–)7.5–9(–9.5)</td><td rowspan="1" colspan="1">3–4</td><td rowspan="1" colspan="1">(25–)28–38(–41)</td><td rowspan="1" colspan="1">4–6.5</td><td rowspan="1" colspan="1">
                      <xref ref-type="bibr" rid="B41">Maharachchikumbura et al. (2014b)</xref>
                    </td></tr><tr><td rowspan="1" colspan="1">
                      <italic>
                        <tp:taxon-name><tp:taxon-name-part taxon-name-part-type="genus" reg="Neopestalotiopsis">N.</tp:taxon-name-part><tp:taxon-name-part taxon-name-part-type="species" reg="perukae">perukae</tp:taxon-name-part></tp:taxon-name>
                      </italic>
                    </td><td rowspan="1" colspan="1">19.7 ± 1.4 × 6.4 ± 0.8</td><td rowspan="1" colspan="1">2</td><td rowspan="1" colspan="1">22.2 ± 5.8</td><td rowspan="1" colspan="1">3.8 ± 1.9</td><td rowspan="1" colspan="1">Ul Haq et al. (2021)</td></tr><tr><td rowspan="1" colspan="1">
                      <italic>
                        <tp:taxon-name><tp:taxon-name-part taxon-name-part-type="genus" reg="Neopestalotiopsis">N.</tp:taxon-name-part><tp:taxon-name-part taxon-name-part-type="species" reg="rosae">rosae</tp:taxon-name-part></tp:taxon-name>
                      </italic>
                    </td><td rowspan="1" colspan="1">(20–)22–37(–29) × (7–)7.5–9.5(–10.5)</td><td rowspan="1" colspan="1">3–5</td><td rowspan="1" colspan="1">(22–)24–31(–33)</td><td rowspan="1" colspan="1">5–8</td><td rowspan="1" colspan="1">
                      <xref ref-type="bibr" rid="B41">Maharachchikumbura et al. (2014b)</xref>
                    </td></tr><tr><td rowspan="1" colspan="1">
                      <italic>
                        <tp:taxon-name><tp:taxon-name-part taxon-name-part-type="genus" reg="Neopestalotiopsis">N.</tp:taxon-name-part><tp:taxon-name-part taxon-name-part-type="species" reg="scalabiensis">scalabiensis</tp:taxon-name-part></tp:taxon-name>
                      </italic>
                    </td><td rowspan="1" colspan="1">(10.3–)13.8–15.1(–23.3) × (3.7–)4.8–6.6(–5.3)</td><td rowspan="1" colspan="1">2–3</td><td rowspan="1" colspan="1">5.9–31.8</td><td rowspan="1" colspan="1">N/A</td><td rowspan="1" colspan="1">
                      <xref ref-type="bibr" rid="B59">Santos et al. (2022)</xref>
                    </td></tr><tr><td rowspan="1" colspan="1">
                      <italic>
                        <tp:taxon-name><tp:taxon-name-part taxon-name-part-type="genus" reg="Neopestalotiopsis">N.</tp:taxon-name-part><tp:taxon-name-part taxon-name-part-type="species" reg="subepidermalis">subepidermalis</tp:taxon-name-part></tp:taxon-name>
                      </italic>
                    </td><td rowspan="1" colspan="1">(19.5–)20–25(–26) × 7.5–9(–9.5)</td><td rowspan="1" colspan="1">2–4</td><td rowspan="1" colspan="1">(26.5–)27–32.5(–33.5)</td><td rowspan="1" colspan="1">(6.5–)7–7.5(–8)</td><td rowspan="1" colspan="1">
                      <xref ref-type="bibr" rid="B48">Peng et al. (2022)</xref>
                    </td></tr><tr><td rowspan="1" colspan="1">
                      <italic>
                        <tp:taxon-name><tp:taxon-name-part taxon-name-part-type="genus" reg="Neopestalotiopsis">N.</tp:taxon-name-part><tp:taxon-name-part taxon-name-part-type="species" reg="suphanburiensis">suphanburiensis</tp:taxon-name-part></tp:taxon-name>
                      </italic>
                    </td><td rowspan="1" colspan="1">19–29 × 4–7</td><td rowspan="1" colspan="1">2–3</td><td rowspan="1" colspan="1">9–21</td><td rowspan="1" colspan="1">2–11</td><td rowspan="1" colspan="1">
                      <xref ref-type="bibr" rid="B66">Sun et al. (2023)</xref>
                    </td></tr><tr><td rowspan="1" colspan="1">
                      <italic>
                        <tp:taxon-name><tp:taxon-name-part taxon-name-part-type="genus" reg="Neopestalotiopsis">N.</tp:taxon-name-part><tp:taxon-name-part taxon-name-part-type="species" reg="vaccinii">vaccinii</tp:taxon-name-part></tp:taxon-name>
                      </italic>
                    </td><td rowspan="1" colspan="1">(11.0–)13.4–13.8(–15.2) × (4.9–)6.3–6.6(–7.5)</td><td rowspan="1" colspan="1">2–3</td><td rowspan="1" colspan="1">8.9–25.3</td><td rowspan="1" colspan="1">N/A</td><td rowspan="1" colspan="1">
                      <xref ref-type="bibr" rid="B59">Santos et al. (2022)</xref>
                    </td></tr></tbody></table></table-wrap></tp:treatment-sec><ref-list><ref id="B52"><mixed-citation xmlns:xlink="http://www.w3.org/1999/xlink" xlink:type="simple"><person-group><name name-style="western"><surname>Razaghi</surname><given-names>P</given-names></name><name name-style="western"><surname>Raza</surname><given-names>M</given-names></name><name name-style="western"><surname>Han</surname><given-names>SL</given-names></name><name name-style="western"><surname>Ma</surname><given-names>ZY</given-names></name><name name-style="western"><surname>Cai</surname><given-names>L</given-names></name><name name-style="western"><surname>Zhao</surname><given-names>P</given-names></name><name name-style="western"><surname>Chen</surname><given-names>Q</given-names></name><name name-style="western"><surname>Phurbu</surname><given-names>D</given-names></name><name name-style="western"><surname>Liu</surname><given-names>F</given-names></name></person-group> (<year>2024</year>) <article-title><tp:taxon-name><tp:taxon-name-part taxon-name-part-type="family">Sporocadaceae</tp:taxon-name-part></tp:taxon-name> revisited.</article-title><source>Studies in Mycology</source><volume>109</volume>: <fpage>155</fpage>–<lpage>272</lpage>. <ext-link xlink:href="10.3114/sim.2024.109.03" ext-link-type="doi" xlink:type="simple">https://doi.org/10.3114/sim.2024.109.03</ext-link></mixed-citation></ref><ref id="B38"><mixed-citation xmlns:xlink="http://www.w3.org/1999/xlink" xlink:type="simple"><person-group><name name-style="western"><surname>Maharachchikumbura</surname><given-names>SSN</given-names></name><name name-style="western"><surname>Guo</surname><given-names>LD</given-names></name><name name-style="western"><surname>Cai</surname><given-names>L</given-names></name><name name-style="western"><surname>Chukeatirote</surname><given-names>E</given-names></name><name name-style="western"><surname>Wu</surname><given-names>WP</given-names></name><name name-style="western"><surname>Sun</surname><given-names>X</given-names></name><name name-style="western"><surname>Crous</surname><given-names>PW</given-names></name><name name-style="western"><surname>Bhat</surname><given-names>DJ</given-names></name><name name-style="western"><surname>McKenzie</surname><given-names>EHC</given-names></name><name name-style="western"><surname>Bahkali</surname><given-names>AH</given-names></name><name name-style="western"><surname>Hyde</surname><given-names>KD</given-names></name></person-group> (<year>2012</year>) <article-title>A multilocus backbone tree for <italic><tp:taxon-name><tp:taxon-name-part taxon-name-part-type="genus">Pestalotiopsis</tp:taxon-name-part></tp:taxon-name></italic>, with a polyphasic characterization of 14 new species.</article-title><source>Fungal Diversity</source><volume>56</volume>(<issue>1</issue>): <fpage>95</fpage>–<lpage>129</lpage>. <ext-link xlink:href="10.1007/s13225-012-0198-1" ext-link-type="doi" xlink:type="simple">https://doi.org/10.1007/s13225-012-0198-1</ext-link></mixed-citation></ref><ref id="B15"><mixed-citation xmlns:xlink="http://www.w3.org/1999/xlink" xlink:type="simple"><person-group><name name-style="western"><surname>Diogo</surname><given-names>E</given-names></name><name name-style="western"><surname>Gonçalves</surname><given-names>CI</given-names></name><name name-style="western"><surname>Silva</surname><given-names>AC</given-names></name><name name-style="western"><surname>Valente</surname><given-names>C</given-names></name><name name-style="western"><surname>Bragança</surname><given-names>H</given-names></name><name name-style="western"><surname>Phillips</surname><given-names>AJ</given-names></name></person-group> (<year>2021</year>) <article-title>Five new species of <italic><tp:taxon-name><tp:taxon-name-part taxon-name-part-type="genus">Neopestalotiopsis</tp:taxon-name-part></tp:taxon-name></italic> associated with diseased <italic><tp:taxon-name><tp:taxon-name-part taxon-name-part-type="genus">Eucalyptus</tp:taxon-name-part></tp:taxon-name></italic> spp. in Portugal.</article-title><source>Mycological Progress</source><volume>20</volume>(<issue>11</issue>): <fpage>1441</fpage>–<lpage>1456</lpage>. <ext-link xlink:href="10.1007/s11557-021-01741-5" ext-link-type="doi" xlink:type="simple">https://doi.org/10.1007/s11557-021-01741-5</ext-link></mixed-citation></ref><ref id="B41"><mixed-citation xmlns:xlink="http://www.w3.org/1999/xlink" xlink:type="simple"><person-group><name name-style="western"><surname>Maharachchikumbura</surname><given-names>SSN</given-names></name><name name-style="western"><surname>Hyde</surname><given-names>KD</given-names></name><name name-style="western"><surname>Groenewald</surname><given-names>JZ</given-names></name><name name-style="western"><surname>Xu</surname><given-names>J</given-names></name><name name-style="western"><surname>Crous</surname><given-names>PW</given-names></name></person-group> (<year>2014b</year>) <article-title><italic><tp:taxon-name><tp:taxon-name-part taxon-name-part-type="genus">Pestalotiopsis</tp:taxon-name-part></tp:taxon-name></italic> revisited.</article-title><source>Studies in Mycology</source><volume>79</volume>(<issue>1</issue>): <fpage>121</fpage>–<lpage>186</lpage>. <ext-link xlink:href="10.1016/j.simyco.2014.09.005" ext-link-type="doi" xlink:type="simple">https://doi.org/10.1016/j.simyco.2014.09.005</ext-link></mixed-citation></ref><ref id="B50"><mixed-citation xmlns:xlink="http://www.w3.org/1999/xlink" xlink:type="simple"><person-group><name name-style="western"><surname>Prasannath</surname><given-names>K</given-names></name><name name-style="western"><surname>Shivas</surname><given-names>RG</given-names></name><name name-style="western"><surname>Galea</surname><given-names>VJ</given-names></name><name name-style="western"><surname>Akinsanmi</surname><given-names>OA</given-names></name></person-group> (<year>2021</year>) <article-title><italic><tp:taxon-name><tp:taxon-name-part taxon-name-part-type="genus">Neopestalotiopsis</tp:taxon-name-part></tp:taxon-name></italic> species associated with flower diseases of <italic><tp:taxon-name><tp:taxon-name-part taxon-name-part-type="genus">Macadamia</tp:taxon-name-part><tp:taxon-name-part taxon-name-part-type="species">integrifolia</tp:taxon-name-part></tp:taxon-name></italic> in Australia.</article-title><source>Journal of <tp:taxon-name><tp:taxon-name-part taxon-name-part-type="kingdom">Fungi</tp:taxon-name-part></tp:taxon-name></source><volume>7</volume>(<issue>9</issue>): <fpage>771</fpage>. <ext-link xlink:href="10.3390/jof7090771" ext-link-type="doi" xlink:type="simple">https://doi.org/10.3390/jof7090771</ext-link></mixed-citation></ref><ref id="B59"><mixed-citation xmlns:xlink="http://www.w3.org/1999/xlink" xlink:type="simple"><person-group><name name-style="western"><surname>Santos</surname><given-names>J</given-names></name><name name-style="western"><surname>Hilário</surname><given-names>S</given-names></name><name name-style="western"><surname>Pinto</surname><given-names>G</given-names></name><name name-style="western"><surname>Alves</surname><given-names>A</given-names></name></person-group> (<year>2022</year>) Diversity and pathogenicity of pestalotioid fungi associated with blueberry plants in Portugal, with description of three novel species of <italic><tp:taxon-name><tp:taxon-name-part taxon-name-part-type="genus">Neopestalotiopsis</tp:taxon-name-part></tp:taxon-name></italic>. European Journal of Plant Pathology 162(3): 539–555. <ext-link xlink:href="10.1007/s10658-021-02419-0" ext-link-type="doi" xlink:type="simple">https://doi.org/10.1007/s10658-021-02419-0</ext-link></mixed-citation></ref><ref id="B48"><mixed-citation xmlns:xlink="http://www.w3.org/1999/xlink" xlink:type="simple"><person-group><name name-style="western"><surname>Peng</surname><given-names>C</given-names></name><name name-style="western"><surname>Crous</surname><given-names>PW</given-names></name><name name-style="western"><surname>Jiang</surname><given-names>N</given-names></name><name name-style="western"><surname>Fan</surname><given-names>XL</given-names></name><name name-style="western"><surname>Liang</surname><given-names>YM</given-names></name><name name-style="western"><surname>Tian</surname><given-names>CM</given-names></name></person-group> (<year>2022</year>) <article-title>Diversity of <tp:taxon-name><tp:taxon-name-part taxon-name-part-type="family">Sporocadaceae</tp:taxon-name-part></tp:taxon-name> (pestalotioid fungi) from Rosa in China.</article-title><source>Persoonia</source><volume>49</volume>(<issue>1</issue>): <fpage>201</fpage>–<lpage>260</lpage>. <ext-link xlink:href="10.3767/persoonia.2022.49.07" ext-link-type="doi" xlink:type="simple">https://doi.org/10.3767/persoonia.2022.49.07</ext-link></mixed-citation></ref><ref id="B66"><mixed-citation xmlns:xlink="http://www.w3.org/1999/xlink" xlink:type="simple"><person-group><name name-style="western"><surname>Sun</surname><given-names>YR</given-names></name><name name-style="western"><surname>Jayawardena</surname><given-names>RS</given-names></name><name name-style="western"><surname>Sun</surname><given-names>JE</given-names></name><name name-style="western"><surname>Wang</surname><given-names>Y</given-names></name></person-group> (<year>2023</year>) Pestalotioid species associated with medicinal plants in southwest China and Thailand. Microbiology Spectrum 11(1): e03987–22. <ext-link xlink:href="10.1128/spectrum.03987-22" ext-link-type="doi" xlink:type="simple">https://doi.org/10.1128/spectrum.03987-22</ext-link></mixed-citation></ref></ref-list></tp:taxon-treatment>
