# Supplementary material for: ﻿Two new pestalotioid fungi from tropical fruits in Iran
Source: MycoKeys. 2025 Mar 20;115:221–40. doi: 10.3897/mycokeys.115.136469 (PMC11950828; doi:10.3897/mycokeys.115.136469)
Supplement: XML Treatment for Robillarda khodaparastii [file mycokeys.115.136469-treatment2.xml]

<!DOCTYPE tp:taxon-treatment
  PUBLIC "-//TaxonX//DTD Taxonomic Treatment Publishing DTD v0 20100105//EN" "tax-treatment-NSO.dtd">
<tp:taxon-treatment xmlns:tp="http://www.plazi.org/taxpub"><tp:treatment-meta><kwd-group><label>Taxon classification</label><kwd>
                <named-content content-type="kingdom">Fungi</named-content>
              </kwd><kwd>
                <named-content content-type="order">Amphisphaeriales</named-content>
              </kwd><kwd>
                <named-content content-type="family">Neopestalotiopsis</named-content>
              </kwd></kwd-group><mixed-citation publication-type="journal"><person-group><name><surname>Amirmijani</surname><given-names>Amirreza</given-names></name><name><surname>Pordel</surname><given-names>Adel</given-names></name><name><surname>Dehghani</surname><given-names>Kowsar</given-names></name><name><surname>Pourmoghaddam</surname><given-names>Mohammad Javad</given-names></name><name><surname>Masigol</surname><given-names>Hossein</given-names></name><name><surname>Grossart</surname><given-names>Hans-Peter</given-names></name></person-group><article-title>﻿Two new pestalotioid fungi from tropical fruits in Iran</article-title><source>MycoKeys</source><day>20</day><month>03</month><year>2025</year><volume>115</volume><fpage>221</fpage><lpage>240</lpage><pub-id pub-id-type="doi">10.3897/mycokeys.115.136469</pub-id></mixed-citation></tp:treatment-meta><tp:nomenclature><label>﻿</label><tp:taxon-name>
              <object-id xmlns:xlink="http://www.w3.org/1999/xlink" content-type="arpha" xlink:type="simple">8DED929A-469C-540D-A306-E989D72AD67B</object-id>
              <tp:taxon-name-part taxon-name-part-type="genus" reg="Robillarda">Robillarda</tp:taxon-name-part>
              <tp:taxon-name-part taxon-name-part-type="species" reg="khodaparastii">khodaparastii</tp:taxon-name-part>
              <object-id xmlns:xlink="http://www.w3.org/1999/xlink" content-type="mycobank" xlink:type="simple">852862</object-id>
            </tp:taxon-name><tp:taxon-authority>A.R. Amirmijani, A. Pordel &amp; K. Dehghani</tp:taxon-authority><tp:taxon-status xmlns:xlink="http://www.w3.org/1999/xlink" xlink:type="simple">sp. nov.</tp:taxon-status><xref ref-type="fig" rid="F4">Fig. 4</xref></tp:nomenclature><tp:treatment-sec sec-type="Holotype" id="SECID0EJUAK"><title>Holotype.</title><p>Iran • Sistan and Baluchestan Province, Ghasreghand Abad region, from the infected leaves of <italic><tp:taxon-name><tp:taxon-name-part taxon-name-part-type="genus" reg="Mangifera">Mangifera</tp:taxon-name-part><tp:taxon-name-part taxon-name-part-type="species" reg="indica">indica</tp:taxon-name-part></tp:taxon-name></italic>, 15 December 2021, leg. A. Pordel and A.R. Amirmijani (holotype: CUJ0103; ex-type culture: UJFCC2116).</p></tp:treatment-sec><tp:treatment-sec sec-type="etymology" id="SECID0E1UAK"><title>Etymology.</title><p>The species name is suggested as a tribute to our professor, Dr. Seyed Akbar Khodaparast, in recognition of his significant contributions to the progress of mycology in Iran.</p></tp:treatment-sec><tp:treatment-sec sec-type="description" id="SECID0E6UAK"><title>Description.</title><p>Sexual morph undetermined. Asexual morph coelomycetous. Conidiomata 300–340 mm diam., black, semi-immersed, solitary, scattered, irregular shape, glabrous, minutely ostiolate. Conidiophores are reduced to conidiogenous cells. Conidiogenous cells 13–20 × 3–6 µm, holoblastic, proliferation percurrent 1–3 times, discrete, subcylindrical to ampulliform, hyaline, aseptate, smooth-walled. Conidia 12–13 × 2–3 µm (n = 50), hyaline, cylindrical, straight, 1-septate, thin and smooth-walled, apical cell developed into a branched appendage; appendages 12–20 × 1–2.5 µm (n = 50), dividing into 2 branches, straight, non- flexuous, broadly tubular, narrower towards the apex.</p></tp:treatment-sec><tp:treatment-sec sec-type="description" id="SECID0EEVAK"><title>Culture characteristics.</title><p>Colony on PDA and MEA are similar, attaining 75 to 78 mm diameter after 7 d at 25 °C, surface and reverse white to cream (Fig. <xref ref-type="fig" rid="F4">4A, B</xref>), with fluffy white aerial mycelium, conidiomata scattered.</p><fig id="F4" position="float" orientation="portrait"><object-id xmlns:xlink="http://www.w3.org/1999/xlink" content-type="doi" xlink:type="simple">10.3897/mycokeys.115.136469.figure4</object-id><object-id xmlns:xlink="http://www.w3.org/1999/xlink" content-type="arpha" xlink:type="simple">8E0633BC-DD5E-584A-B47A-E8F2DDE43363</object-id><label>Figure 4.</label><caption><p><italic><tp:taxon-name><tp:taxon-name-part taxon-name-part-type="genus" reg="Robillarda">Robillarda</tp:taxon-name-part><tp:taxon-name-part taxon-name-part-type="species" reg="khodaparastii">khodaparastii</tp:taxon-name-part></tp:taxon-name></italic> (Holotype UJFCC2116) <bold>A, B</bold> surface and reverse of colony after 7 days on PDA <bold>C</bold> colonies on PNA after 7 days <bold>D</bold> colonies on CLA after 7 days <bold>E</bold> conidiomata with brown sporulation on CLA <bold>F, G</bold> conidiogenous cells <bold>H–L</bold> conidia with apical appendage. Scale bars: 2 mm (<bold>E</bold>); 10 µm (<bold>F–L</bold>).</p></caption><graphic xmlns:xlink="http://www.w3.org/1999/xlink" xlink:href="mycokeys-115-221-g004.jpg" position="float" orientation="portrait" xlink:type="simple" id="oo_1286262.jpg"><uri content-type="original_file" xlink:type="simple">https://binary.pensoft.net/fig/1286262</uri></graphic></fig></tp:treatment-sec><tp:treatment-sec sec-type="Other specimen examined" id="SECID0EWWAK"><title>Other specimen examined.</title><p>Iran • Sistan and Baluchestan Province, Ghasreghand Abad region, from the infected leaves of <italic><tp:taxon-name><tp:taxon-name-part taxon-name-part-type="genus" reg="Mangifera">Mangifera</tp:taxon-name-part><tp:taxon-name-part taxon-name-part-type="species" reg="indica">indica</tp:taxon-name-part></tp:taxon-name></italic>, 15 December 2021, leg. A. Pordel and A.R. Amirmijani (cultures UJFCC2117 and UJFCC2118).</p></tp:treatment-sec><tp:treatment-sec sec-type="notes" id="SECID0EHXAK"><title>Notes.</title><p>A comparison of sequence data revealed complete identities among the <italic><tp:taxon-name><tp:taxon-name-part taxon-name-part-type="genus" reg="Robillarda">Robillarda</tp:taxon-name-part></tp:taxon-name></italic> isolates. This clade was determined as a sister group of <italic><tp:taxon-name><tp:taxon-name-part taxon-name-part-type="genus" reg="Robillarda">R.</tp:taxon-name-part><tp:taxon-name-part taxon-name-part-type="species" reg="roystoneae">roystoneae</tp:taxon-name-part></tp:taxon-name></italic> (CBS 115445) with maximum <abbrev xmlns:xlink="http://www.w3.org/1999/xlink" xlink:title="Maximum Likelihood" id="ABBRID0E6XAK" xlink:type="simple">ML</abbrev> and <abbrev xmlns:xlink="http://www.w3.org/1999/xlink" xlink:title="Maximum Parsimony" id="ABBRID0EDYAK" xlink:type="simple">MP</abbrev> bootstrap support. <italic><tp:taxon-name><tp:taxon-name-part taxon-name-part-type="genus" reg="Robillarda">R.</tp:taxon-name-part><tp:taxon-name-part taxon-name-part-type="species" reg="khodaparastii">khodaparastii</tp:taxon-name-part></tp:taxon-name></italic> is morphologically and phylogenetically near to <italic><tp:taxon-name><tp:taxon-name-part taxon-name-part-type="genus" reg="Robillarda">R.</tp:taxon-name-part><tp:taxon-name-part taxon-name-part-type="species" reg="roystoneae">roystoneae</tp:taxon-name-part></tp:taxon-name></italic>, but our species can be easily distinguished from the latter species by producing longer conidiogenous cells [13–20 × 3–6 vs. 7–12 × 2–3 µm] and shorter conidia [12–13 × 2–3 vs. (13–)14–15(–16) × 2.5–3(–3.5) µm].</p></tp:treatment-sec></tp:taxon-treatment>
